# Supplementary material for: The Children’s Hospitals in Africa Mapping Project (CHAMP) survey: Facilities, equipment, supplies, infrastructure, and capacity to respond to emergencies
Source: PLOS Glob Public Health. 2025 Nov 26;5(11):e0005153. doi: 10.1371/journal.pgph.0005153 (PMC12654909; doi:10.1371/journal.pgph.0005153)
Supplement: S1 Data — (XLSX) [file pgph.0005153.s012.xlsx]

## Sheet: Sheet1
S1 Data: Quantitative Data of the Survey
Question	8	10	11	13	17	19	21	23	25	27	29	32	33	37	40	43	46	49	50	51	53	54	55	57	58	58	58	departments_timestamp	63	64	66	70	75	75	75	75	75	77	78	80	81	82	89	90	93	97	99	102	103
Record ID	What is the designation of your facility?	Are you a primary, secondary, or tertiary hospital?	Is your facility public (government), private or a public/private partnership	Is you hospital affiliated with a medical school?	What is the approximate distance of Hospital 1 from your institution?	What is the approximate distance of Hospital 2 from your institution?	What is the approximate distance of Hospital 3 from your institution?	What is the approximate distance of Hospital 4 from your institution?	What is the approximate distance of Hospital 5 from your institution?	What is the approximate distance of Hospital 6 from your institution?	Are there other hospitals that refer large numbers of patients to you?	Estimate for number of pediatric patients accepted annually through referrals:	Do you ever up-refer pediatric patients?	What is the approximate distance of Hospital 1 from your institution?	What is the approximate distance of Hospital 2 from your institution?	What is the approximate distance of Hospital 3 from your institution?	What is the approximate distance of Hospital 4 from your institution?	Estimate for number of patients up-referred annually:	Is your facility a free-standing children's hospital?	If not a free-standing children's hospital, is there a separate ward/facility to care for children?	What is the maximum age of children you care for in your ward/facility?	At what age are patients admitted to the adult ward?	Is there a difference in the age range for acute sick children and those who are followed at chronic diseases clinics? (e.g. diabetic, HIV, cardiac)	Is there a separate ward/facility for adolescents (i.e. age 10-19 years)?	If yes, is this facility under pediatrics or in the adult hospital? (choice=Pediatric)	If yes, is this facility under pediatrics or in the adult hospital? (choice=Adult)	If yes, is this facility under pediatrics or in the adult hospital? (choice=Other)		Do you have a separate pediatric inpatient area?	Total number of pediatric inpatient beds (using definition of pediatric patient in your institution, and assuming that you have access to a full complement of nurses, doctors, and other staff to care for these children)	What is the average bed occupancy rate?	Do you have an adequate number of pediatric inpatient beds to meet current needs according to your current criteria for admission?	What would prevent you from adding the additional beds? (choice=Staffing (number of nurses))	What would prevent you from adding the additional beds? (choice=Staffing (number of doctors))	What would prevent you from adding the additional beds? (choice=Finances)	What would prevent you from adding the additional beds? (choice=Space)	What would prevent you from adding the additional beds? (choice=Other)	Is it ever necessary to put more than one child in a bed?	If yes, how frequently is it necessary to put more than one child in a bed?	Number of dedicated isolation rooms for pediatric inpatients. (Isolation room refers to a separate room, not just a particular bed at one end of the ward with a curtain around it).	In an infectious disease emergency, do you have the capacity to cohort patients (i.e. you put all of the children with bronchiolitis on one ward)?	Do you have an SOP on isolation and/or cohorting?	In a catastrophic event that overwhelms normal capacity (e.g. Cholera, chemical poisoning), are you able to accept additional pediatric patients above your usual maximum capacity?	If yes, how many?	If no, is there pediatric inpatient surge capacity elsewhere?	Does your facility have a unit (or units) for pediatric patients in addition to the ICU and general wards? (e.g. high-care/intermediary/transitional care).	How many such units are there?	Number of beds in that unit	What is the average daily census in that unit?
record_id	facility_designation	facility_designation_123	facility_public_or_private	medical_school_affiliated	refer_dist_1	refer_dist_2	refer_dist_3	refer_dist_4	refer_dist_5	refer_dist_6	other_referring	annual_patients_accept_est	up_refer	uprefer_dist_1	uprefer_dist_2	uprefer_dist_3	uprefer_dist_4	annual_patients_refer_est	free_standing	separate_ward	child_max_age	adult_admit	dif_age_range	sep_ward_adolescents	adolescent_housed___1	adolescent_housed___2	adolescent_housed___3		sep_ped_inpatient	n_inpatient_beds	avg_bed_occupancy_inpat	adq_inpat_beds	ideal_inpat_beds_why_not___1	ideal_inpat_beds_why_not___2	ideal_inpat_beds_why_not___3	ideal_inpat_beds_why_not___4	ideal_inpat_beds_why_not___5	mult_pat_per_bed	mult_pat_per_bed_freq	n_inpat_isolation_rms	inpat_cohort	isolation_sop	inpat_surge	inpat_surge_how_many	inpat_surge_no	high_care_units	n_high_care_units	high_care_units_beds	high_care_units_census
1	1	3	3	0	4	4	5	5	4	5	0		2	5					0	1	14	15	1	1	0	0	1		1	29	69	1	0	0	0	0	0	0		7	1	1	0		0	0
2	4	3	1	1	4	3	3	4	1	4	1		0						1		13	14	1	1	0	1	1		1	272	80	0	0	0	0	0	0	1	4	40	1	1	1	20		1	7	8	6
3	1	3	2	1	5	1							1					0	0	1	13	14	0	0	0	0	0		1	45	70	0	1	1	1	1	0	0		0	1	1	1			1	1	5	3
4	1	3	1	1	2	4	5	5	5	5	1	6500	1	2				52	1		12	12	1	0	0	0	0		1	245	100	0	1	1	1	1	0	1	1	3	0	0	0		1	1	2	12	12
5	1	3	1	1	2	3	4	3	4	2	1		0						0	1	16	17	0	0	0	0	0		1	150	67	0	1	1	1	1	0	1	3	7	0	0	0		1	0
6	1	3	1	1	2	1	2	4	1	1	1		0						0	1	14	15	1	0	0	0	0		1	185	90	1	1	1	1	1	0	0		8	1	1	1	6		1	1	3	1
7	1	3	1	1	1						1		0						1		12	13	1	0	0	0	0		1	150	95	0	0	0	0	0	0	1	2	2	0	0	1	10		0
8	1	3	1	1	2	1	1	3	2		1	14300	1	2	2				0	1	14	15	1	0	0	0	0		1	200	120	0	0	0	0	0	0	1	1	1	0	0	0		0	0
9	1	3	1	1	1	5	1	2	4	5	1		1	2				26	0	1	14	15	0	1	1	0	0		1	45	82	0	0	1	1	0	0	1	1	1	0	0	0		0	0
10	1	3	1	1	1	2	2	2	2	4	1	40.404	1	5	4				0	1	12	15	1	0	0	0	0		1	300	85	0	1	1	1	1	0	1	1	2	1	0	1	50		1	5	100	85
11	1	3	1	1	3	3	4	3	2				1	1	3				1		17		0	0	0	0	0		1	200	100	0	1	1	1	1	0	1	1	1	1	0	1	100		1	2	33	42
13	2	2	1	1	2	5	5	5	1	1	1		1	2	2				0	1	14	15	0	0	0	0	0		1	42	65	0	0	0	0	1	0	0		0	0	0	0		1	0
14	4	2	3	1	1	1	1	1	1	1	1	3406	1	1	1	1	1	1352	1		18		0	0	0	0	0		1	258	63	0	0	0	1	1	0	1	1	5	1	0	1	10		0
15	4	1	3	1	1	5	5	5	5	2			1	5					0	1	12	13	0	0	0	0	0		1	120	80	0	1	0	1	1	0	1	1	1	1	0	1	2		1	2	14	18
16	1	3	1	1	4	3	5	5	5	4	1		1	5	5				0	1	14	15	1	0	0	0	0		1	59	73	0	1	0	1	1	0	1	5	2	1	0	0		0	1	1	6	6
17	1	3	1	1	3	3	3	2	3		1		2	5					1		16	17	0	0	0	0	0		1	355	80	0	1	1	1	1	0	1	4	8	1	1	1	20		0
19	1	3	1	1	4	5	2	5	2	2	1		1	5					1				1	0	0	0	0		1	250	92	0	0	0	0	0	0	1	4		0	0	0		0	1	3	40	30
20	1	3	1	1	1	5	5	5	5	5	1		1	5				26	0	1	14	15	1	0	0	0	0		1	158	114	0	0	0	0	1	0	1	1	2	1	1	1			1	1	5	250
21	1	3	1	1	3	4	4	5	4	5	1		2	5				0	0	1	18	15	1	0	0	0	0		1	280	110	0	1	1	1	0	0	1	1	2	0	0	1	20		0
22	1	3	1	1	2						1		0						1		15	16	1	0	0	0	0		1	88	98	1	1	1	0	1	0	0		4	0	1	1	20		1	4	4	3
[truncated: 491 more columns]
