# Supplementary material for: The Children’s Hospitals in Africa Mapping Project (CHAMP) survey: Facilities, equipment, supplies, infrastructure, and capacity to respond to emergencies
Source: PLOS Glob Public Health. 2025 Nov 26;5(11):e0005153. doi: 10.1371/journal.pgph.0005153 (PMC12654909; doi:10.1371/journal.pgph.0005153)
Supplement: S2 Data — (XLSX) [file pgph.0005153.s013.xlsx]

## Sheet: Q9 to 56
S2 Data: Qualitative (Free Text) Data of the Survey
Question	9	12	30	31	47	48	52	56
Record ID	Please specify "other"	You may use this box to describe your hospital using yourcountry's terminology (e.g. specialized-regional)	How many pediatric patients are accepted annually fromreferring hospitals and clinics for inpatient services?	If the number of pediatric patients accepted annually is unknown,please give us your best estimate for the number of patientsaccepted from referring hospitals and clinics in the past 2 weeks.	How many pediatric patients do you up-refer annually?	If the number of patients referred annually is unknown, pleasegive us your best estimate for the number of patients up-referredin the past 2 weeks.	If no, what other spaces are used to care for children?	If yes, please explain:
record_id	facility_designation_other	terminology	annual_patients_accepted	twoweek_accepted_patients	annual_patients_referred	twoweek_refer_patients	no_seperate_ward	dif_age_range_yes
1			25000		4433			Acute sick are admitted in the ward whilst follow up are done at outpatients daily and adolescent corner (Baylor).
2	Tertiary Children's Hospital	It is a tertiary children's hospital linked to an adult central hospital	Unknown	Unknown				Some adolescents are retained within the subspecialty OPD services of the hospital. Occasionally such older children(chronic medical conditions)are slipped into the beds, but the concern is always that they would then possibly exclude younger children needing those beds.
3			Unknown	Missing	unknown	0
4			Unknown	250	Unknown	2		For chronic HIV patients on HAART we follow them up to 18 years and sometimes beyond. 12years and above patients are admitted into adult wards except for chronic HIV patients started on HAART as pediatric patients. No adolescence ward or unit
5			10000
6		University Teaching Hospital	>1000					Some children with chronic diseases, e.g. epilepsy, CP, sickle cell disease often stay in the respective specialist paediatric clinics till >15 years, some up to age 18-20 years and are reluctant to be referred to adult service.
7		Tertiary	30.000 for OPD attendance. 6000 admissions					the chronic diseases category may still attend the Paediatric clinic especially for sickle cell disease, neuro developmental and cardiac clinics
8		Specialized	unknown	550				In chronic diseases clinic, we tend to keep them till they are ready to be transferred like up to 18 years or some times a bit later.
9			4000		unknown	1
10		National Referral Hospital with independent institutes for cancer, cardiology, women and newborn center	unknown	1554	Unknown			HIV and sickle cell ambulatory patients/children are followed in HIV and Sickle centers of excellence up to through adult age of 18 and some fail to transition
11		Tertiary/ teaching hospital	3600		200
13			200		60
14	Paediatric university teaching hospital		Unknown	131	unknown	52
15	Zonal referral hospital		3600		150
16		National Referral Teaching Hospital	Unknown ( majority are referrals)		Unknown (less than 50)			Services for Under 5 age group are free. Neonatal and Under5 account for the majority of inpatients. There are more over 5years old seen in the OPD relative to the Ward.
17			Average of 600 patients per month with seasonal variation. (7200)
19		THIRD LEVEL HOSPITAL	77591		60			We have ART clinic, Sickle cell, Audiology, Asthma, TB, Neuro clinics
20		NationalTeaching and Referral Hospital	4400 patienta are seen in the paediatric outpatient per month . Those refered from other institutions are approximately 15% and others being self referrals		unknown	1		with with chronic illnesses eg Diabetes,renal disease ,HIV and cancers and have been on follow up in the paediatric outpatient clinic are some times admitted to the paediatric wards even if they are above 14 years .also depending on their maturity rating.
21			23000		unknown	0		Acutely sick children the cut off is 14 years but chronic cases are above 14 all depends on the physical stature of the child
22			1800					CHRONIC WE TAKE EVEN 18 YEARS

## Sheet: Q65 to 280
S2 Data: Qualitative (Free Text) Data of the Survey
Question	65	67	68	69	71	72	73	74	76	79	91	92	94	95	100	101	108	109	116	117	118	125	129	131	132	135	137	147	149	150	152	153	155	157	158	159	160	163	165	175	177	178	180	181	183	185	186	187	188
Record ID	What is the average daily census for pediatric inpatients of any kind?	What was your highest monthly census for pediatric inpatients of any kind in the past year?	What was the primary reason for the high month census?	How many times have you reached 100% capacity in the past year?	If no, how many additional beds are needed for pediatric inpatients?	Are additional beds needed in particular wards? If yes, please specify.	What would be the ideal number of additional beds forpediatric inpatients? (does not necessarily have to followcurrent admissions criteria)For this question assume that staffing, space, finances, etc. arenot an issue - i.e. consider only the need.	How would you use these additional beds?	If you selected other, please specify	If there are multiple (non-ICU) pediatric wards (i.e. separated by age, disease, public vs. private, etc.) pleaselist the diff erent wards. If there is only one ward, pleaseindicate this in the comments, otherwise, indicate age ranges,disease classifi cations, etc.	If yes, to which unit(s) would additional inpatients be admitted?	If yes, how do you accommodate the excess patients?	If yes, where?	If yes, how many additional pediatric patients can be admitted?	Name of first unit described	What is that unit used for?	If you selected other, please specify	What is that unit used for?	If you selected other, please specify	Name of third unit described	What is that unit used for?	If you selected other, please specify	How many beds are available for use for pediatric patients?	If yes, how many dedicated pediatric beds are there in the ICU?	What is the average daily census of pediatric patients in the ICU?	If no, how many additional beds are needed for pediatric patients in the ICU?	If you selected other, please specify	If yes, how many additional pediatric ICU patients could be admitted to your adult ICU?	If yes, where?	If yes, how many additional pediatric patients could be admitted?	If yes, number of dedicated isolation rooms	If yes, total number of beds in ICU isolation rooms	If yes, how many pediatric patients?	If yes, where?	If yes, how many patients?	How many beds are in the PICU?	What is the average daily census in the PICU?	If no, how many additional pediatric ICU beds are needed?	If you selected other, please specify	If yes, how many additional patients could be admitted to the PICU?	If yes, where?	If yes, how many additional PICU patients could be admitted?	If yes, number of dedicated isolation rooms in the PICU	If yes, total number of beds in PICU isolation rooms	If yes, how many patients?	If yes, where?	If yes, how many patients?	How many beds are in the NICU?	What is the average daily census in the NICU?
record_id	avg_daily_census_inpatient	high_month_census_inpat	high_month_inpat_reason	full_capacity	addl_inpat_beds	addl_inpat_beds_by_ward	ideal_inpat_beds	ideal_inpat_bed_use	ideal_beds_why_not_other	separated_wards	inpat_surge_where	inpat_surge_yes	inpat_surge_no_yes	inpat_surge_no_yes_2	first_high_care_unit	high_care_units_use	hcu_addl_y_not_other	high_care_units_use_2	hcu_addl_y_not_other_2	first_high_care_unit_3	high_care_units_use_3	hcu_addl_y_not_other_3	adult_icu_beds	adult_icu_n_dedicated	adult_icu_adc	adult_icu_addl_beds	adult_icu_addl_y_not_other	adult_icu_surge_yes	adult_icu_surge_where	adult_icu_surge_other_n	adult_icu_n_isolation	adult_icu_n_beds_iso	adult_icu_cohort_n	adult_icu_cohort_where	adult_icu_cohort_no_n	picu_n_beds	picu_adc	picu_addl_beds	picu_addl_y_not_other	picu_surge_yes	picu_surge_where	picu_surge_other_n	picu_n_isolation	picu_n_beds_iso	picu_cohort_n	picu_cohort_where	picu_cohort_no_n	nicu_n_beds	nicu_adc
1	20	34	Malnutririon and gastroenteritis	7			0			Yes 0-28 days 1month-14 years																																						5	5
2	185	94	acute respiratory illness	0	20	general				yes- subspecialty patients are accommodated in the sub-specialty wards, if they are full, patients are accommodated in the general wards. The short stay ward in Emergency bears the brunt of most overflow of subspecialty patients but cannot overflow into any other ward that has reached its capacity. It is also not possible to encroach on subspecialty wards with infectious patients Most patients ar…	short stay, and general wards.The reception area within the EC has been fitted with piped gases plugs and could expand into a bigger resuscitation space in the event of a major disaster	more beds			neonatal highcare ward	perinates aged 0-3 months with medical or surgical conditions. The surgical section tends to have neonates/newborns who have been referred in for surgery. There are dedicated newborn/ neonatal services at other hospitals- district/ regional and tertiary levels where they provide full neonatal care including intensive care. Any newborn who requires surgery or cardiac subspecialist opinion is refer…		subspecialty mainly and general patients requiring high care		Ward E1 highcare	Only post op cardiac patients and some high care cardiacs. Further in the ward there are beds for children and infants with tracheostomies.
										Most patients are state patients and pay according to income tier, there are also patients on private medical aids but no patients that have private paediatricians that come in to look after them.
										The only place within the hospital that may on occasion, during our diarrhoea/ respiratory surge seasons, necessitate the sharing of a bedspace would be the resuscitation room in the EC- there are four beds in a 3-bedded space, but on occasion, we have had to double up in order to effect timely resuscitation.
										Note too, that the average occupancy figures reflect the whole hospital, there may be areas within the hospital that are >100% full with patients that cannot be transferred to other wards e.g. burns, PICU, gastroenteritis, patients in the short stay ward
3	18	1	unknown	Over 10	25	25 more ward beds needed	50	Acute stay PHDU PICU			Adult wards	put more beds in the ward, vacate stable patients				Intermediary care for seriously ill children	Equipment						Variable		1 to 3	10	Equipment				2	2
4	167	235	bronchiolitis outbreak	almost always in Paediatric general ward always exceeds the bed capacity to an extent that we always improvise by making extra beds from broken down or old beds.During the bronchiolitis outbreak we had patients being nursed in casualty, procedure rooms and in waiting areas because the wards were full to capacity	130	surgical ward , general pediatric wards. Main shortage is in the General Paediatric wards which are always above their carrying capacity at any given time. Most of our beds are broken down and unsuitable but we still use them	130	Even though we do not get 100% capacity in all the department, most of the time the General pediatric wards have more than 100% capacity its the surgical wards ICU and OPD which will have some empty beds bringing the overall capacity to less than 100% yet we have a serious shortage of general pediatric ward space and beds. (note that figures above do not include nursery )		Surgical ward First floor medical ward (B2) Second floor medical ward (B1) Burns unit surgical ward (HDU) neonates in general pediatric wards have their specific bay if they do not require HDU malnutrition patients have their specific bay for both general pediatric wards (B1 and B2).			Harare City Health infectious disease hospital (Beatrice Road Infectious Disease Hospital)	not sure.	High care bay B1	these are bays within the pediatric general ward where very sick patients requiring high care but not ICU candidate or ICU candidates when ICU is full		these are bays within the pediatric general ward where very sick patients requiring high care but not ICU candidate or ICU candidates when ICU is full (HIGH CARE BAY B2)																		8	5	4	monitor shortages , no ventilators				1	1				4	4
5	100	400	Malaria	150	30	Yes. Neonatal Intensive care unit and Paediatric ward	70	To admit more paediatric patients and create a separate isolation wards for infectious cases.		We have 3 wards separated by age 0 -28 days, 1 month to 2 years, and more than 2 years. There's a separate pediatric surgical ward.			Paediatric surgical ward	10									2		1	5					1	1																50	40
6	160	175	Malaria, Respiratory tract infections, Meningitis				30	More beds to care for newborns in need of hospital admission.		SCBU 0-1 month (admission in the first 48hours of birth), C12nd 0-1month (admission>48hours of age), SE2 - cardiology, nephrology and GI disorders, SW2- infectious diseases, pulmonology and haematology/oncology cases, NW2 - neurology, endocrine/genetics, SEG - Infant ward (1-12months), Children's emergency ward	The infectious diseases unit	There is an additional isolation unit/holding bay, not in regular use but available and opened up for use when the need arises. The number of beds on the ward are standard and strictly adhered to and this cannot be increased. Patients CAN NEVER be put on the floor. We never allow patients to lie double on the bed.				To care for children requiring intensive care																				3	1
7	45	50	malaria	10	100	emergency room	100	to admit the increasing number of children referred to the hospital for treatment who come in seriously ill		nephrology ward, cancer ward, cardiac and babies up to 6 months	normal wards	patients double up in each bed.											1		1	5																						40	60
8	220	580	Pnemonia	All the time	Almost double	NICU, Oncology, Emergency ,PICU	Double			1. 0-7days 2. < 5yrs 3. 5-14yrs 4. Oncology 5. Emergency 6. Surgical																										4 to 6	4 to 6	20	Support from admin									43	58
9	10	August	No identified reason	no recorded data	50	yes, nutrition ward, renal and cardiac wards	200	Increase the number of ward beds admit more cases of malnutrition and infectious disease cases.. Establish additional units with ward beds like dialysis unit, oncology unit, and neurology unit to handle cases which are being referred to our hospital. . Increase the number of beds in PICU and NICU which we have severe shortage of beds in the two units.		NICU																										4	1	6										40	8
										NICU Nutrition ward. ward for those less than 10 years of age. One ward for those above ten years of age.
10	250	April	Lower respiratory infections	0		Yes, Neonatology Units, PICU, and Paediatric Surgery ward	400	60 more beds in the nursery, 20 more beds in paediatric surgery ward, 20 beds in isolation, and 10 beds in PICU		Ward for Severe malnutrition, paediatric surgical ward, special care unit for newborns with neonatal problems in 24 hours, special ward for neonates with sepsis, isolation ward for infectious diseases such measles, and general paediatric wards	A separate shelter outside the main hospital	Patients share beds or use floor if not highly infectious agents. Otherwise separate shelter outside the main hospital			Jerriffe ward that hosts Firms A and C	Firm C - respiratory and Cardiac patients; Firm A - Heamatology and possible oncological children. Majority sickle cell anaemia patients		Stanfield Ward that hosts Firms B and D: Firm B admits infections, general paediatrics, septic neonates and isolation patients; Firm D - admits neurology, nephrology, GIT and endocrine patients		Mwanamugimu Nutrition Unit	Admits severely malnourished children		1		0	30	Lack of skill trained human resource for paediatric ICU services at the hospital		We have a separate Paediatric Intensive Care Unit but which works at the level high dependency given the available equipments and staffing skill							6	5	25	We lack well trained intensivist to ICU paediatric services									10	60
11	205		Acute respiratory diseases, Malaria, Diarrhoeal diseases	12 months	120	Isolation unit, PICU, NICU, Therapeutic feeding unit, Stepdown, oncology unit, Emergency room	80	To expand on the wards mentioned above, to prevent cross infection from having 2 -3 children on one bed.		Stepdown: Oncology, nephrology, neurology and cases not fit for the general ward. Therapeutic feeding unit: For malnourished children Observation: For children, who will be observed and discharged before 24hrs, also used in case of an outbreak	All units	2-3 patients per bed			Stepdown	Big unit: Patients still on minimal Oxygen and patients that need closer observation. Oncology, neurology and nephrology patients at the back of the unit. Transitional care		ER/HDU: patients that are conscious, but need intensive care and monitoring Intermediary.																		12	12	5					1	2		Make shift isolation unit	15	25	35
13	27	200	Malaria	40	50	Intensive Care Unit, ER and General Ward	50	These additional beds would enable us to admit more newborns and under-fives because at the moment we sometimes have to refer patients due to lack of beds.		Intensive Care Unit: newborns and critical patients Emergency Room: Acutely ill cases General Ward: Patients of all ages who require extended stay and are hemodynamically stable			MSD Hospital
										Emergency Room: Acutely ill cases
										General Ward: Patients of all ages who require extended stay and are hemodynamically stable
14	31	712	Malaria	12	70	Yes( Neonatology ward, sickle cell unit, hemato-oncology, and general paediatrics)	80	To keep more babies under observation, and for more admissions in the units in need as general pediatrics, sickle cell disease unit and hemato-oncology units.		Neonatology(low birth weight and normal weight) ward, Nephrology ward, infectiology ward, neurology/endocrinology ward, nutrition ward, cardiology ward, sickle cell unit ward, emergency ward	There is a special unit called extension( annex service) and some offices can be used as admission wards.	More beds can be added in some wards if need be.																								16	5	15					3	4		extension	5
15	100	132	upper respiratory tract infections	most of the time	50	neonatal ward	100	25 beds for premature babies, 25 for neonates with infections, 25 for neonatal with surgical conditions and 25 neonates with congenital malformations and other conditions in neonatal wards		Ward of age 0-1 month, Pediatric oncology ward Pediatric general ward, Pediatric Intensive care pediatric malnutrition ward	isolated room in general ward	more beds are put in the ward			Neonatal ICU	Neonatal conditions		pediatric critical care					2		1	8								isolation room	1	6	6	4		2						isolation room	2
16	43	70	Malaria	Four times	12	General pediatrics, Pediatric surgery, emergency and NICU	40	Increase capacity at emergency/shortstay level and NICU as we are the largest referral hospital. Pediatric surgical beds are also needed to reduce long waiting list for elective cases due to shortage of beds		1. Medical 2. Surgical 3. Malnutrition 4. Emergency (Short-stay)						The medical unit is used for treatment of children with various medical causes, such as malaria, pneumonia, anemia, preoperative patients and patients requiring supplemental oxygen.																																30	30
17	200	350	Diarrhoea /Malnutrition	3	30	yes, ICU, Hematology, nutrition,general paediatrics	30	Would use then for additional admissions for ICU,Hematology, nutrition and general paediatrics cases.		general paediatric ward separated by ages(0-6months,6months to five years, >5years plus an acute bay Haematology ward Malnutrition ward Nephrology ward Cardiac ward Infectious diseases ward	Admmision ward, Malnutrition ward and Isolation ward	More beds placed on the ward and in some cases, doubling up.																								8	5	10
19	122	1,700 ( MARCH)	Malaria and malnutrition	several	20	medical ward	0			Isolation ward, Neonatal ward					Neonatal intensive Care	Care of the new born with special needs up to 28 days		Protein Calorie Malnutrition Caring for malnourished children		Emergency Room	care of the critically ill patients . resuscitation of Emergency cases.															5	4	5										6	8
20	40 patients per 35 beds (114% )	over 100%	malaria and pneumonia	every day	100	all	100	additional beds are needed in all areas to create more space for all patients		general paediatrics 1month to 14years oncology surgical newborn 0-28 days	depends on the condition causing the catastrophe	get extra beds from other units,sharing ,floor				receiving ,assessing and resuscitation of emergencies							any of the beds that is free		4	10	equipment																					6	15
21	300	2500	malaria season	most of the times	40	High dependency units	40	Open up an additional paediatric HDU		Age ranges; neonates, 0-6 months, 6 months and above Disease; Oncology, chronic illness, Malnutrition Research ward	Short stay ward	make use of the short stay ward																								6	5	4
22	88	235	GASTROENTERITIS	ALMOST ALWAYS			75	WE ARE DEVELOPING OTHER UNITS POST NEONATAL UNIT NEPHROLOGY UNIT EXTENSION OF PICU EXTENSION OF NICU EXTENSION OF EMERGENCY UNIT EXTENSION OF ONCOLOGY AND HEMATOLOGY UNIT		YES	GENERAL WARD CHRONIC WARD IF GENERAL IS FULL	ADDITIONAL BEDS			PEDIATRIC INTENSIVE UNIT	ADMISSION		RESPIRATORY FAILURE CASES		HDU	OXYGEN DEPENDENCY															4	3	5		5					1			10	22
[truncated: 47 more columns]

## Sheet: Q289 to 316
S2 Data: Qualitative (Free Text) Data of the Survey
Question	289	290	299	302	306	312	314	316	320	335	344	369	372	380	383	393	394
Record ID	How many dedicated pediatric operating theatres are available on a daily basis?	How many general (adult/pediatric) operating theatres do youhave that can be used for pediatric surgery?	Please specify other method(s) by which reusable tools are sterilized.	Please specify which other methods for the administration of anesthetic agents are available.	If not in your hospital, where are pharmacy services available?	If yes, in what circumstances are parents sent to commercial pharmacies in the community?	What are the inpatient pharmacy hours of operation?	What are the outpatient pharmacy hours of operation?	If yes, please specify.	What radioactive isotopes are in use (i.e. cobalt., etc.)?	What are the security practices around the Cs-137 blood irradiator?	If you selected other, please specify	If yes, what other types of patients (e.g short gut, etc.)	Please specify "other"	Average daily supply of blood (number of units) available for your institution	If you selected "other," please specify	If yes, what are the hours of operation?
record_id	n_ped_ors_available	n_gen_ors	sterilize_tools_other	other_anesthesia_methods	pharmacy_where_outside	commun_pharm_circum	dispensing_pharm_in_hrs	dispensing_pharm_out_hrs	pay_for_meds_yes	radioactive_isotopes	irradiator_security	malnut_addl_y_not_other	parenteral_nutrition_types	blood_presecreen_other	blood_supply	blood_products_other	toxicology_service_hrs
1		3					24	24							200
2	6	0		gas. Full unrestricted capacity as per international standards		patients on medical aid or those who request private scripts to avoid waiting. Patients simply arriving for script renewal are encouraged to use the pharmacy services at the community health services and day hospitals. There are specific communication documents that allow a patient to access medication closer to home	6 days, 08h:30-17h:00 weekdays and 08h30-12:00 on Saturday	5 days; 08h:30-17h:00	Patients are billed for hospital attendance and medication according to the earnings of the family. There is an emergency pharmacist on call who will only come out if the required medication is not available in the emergency pharmacy room which is stocked with items that may be required afterhours. Junior doctors are sent with a security guard who will open the door, the doctor is required to log…		alarms 2 locked doors code protected access radiation protection officer SOP available national retraining programme every two years		short bowel syndrome, gut failure, post-op, NEC,		70	wbc, rbc, whole blood	7days, 24h. telephonic only
3		8					24 hours	24 hours	Cash paying patients	Technicium 99, Cobalt 57, Iodine 131, Cesium 137			short gut, preterms, severe food allergy, surgical cases	Malaria		Leucodepleted units, irradiated units, apheretic platelets, packed red cells
4	3	0				if drugs not available at local pharmacy which is in most of the times.		0800- 1600hrs	children above the age of 5 years						20 -30 units		0800 to 1630hrs
5		5					everyday , 24 hours per day	monday to friday, 8am-6pm	Parents pay if not covered by insurance.	linac and cobalt 60			Neonates	Syphilis and ELISA Screening for all.	30 units
6	1	4				When the medications are not available in the Hospital	24hours everyday	Everyday, 8.00-16.00hr	If the child does not have the national health insurance	cobalt				syphilis
7	2	1				uncommon drugs that are not available at the 24 hour pharmacy	6 hours	12 hours	when there is a drug in short supply then patients have to buy it from the open market. or a pharmacy in the hospital	cobalt			paediatric surgical patients		10		8 hours
8	1	2					24/7	24/7	If it is not available in the hospital.
9	0	1				sometimes some drugs could be out of stalk.	24 hours	24 hours	whenever the drug is not available in the pharmacy for free.						7
10	1	1				Because of limited supplies, shortages, non-availability of certain drugs and supplies at the hospital	8:00 am to 5:00 pm	8:00 am to 5:00 pm	When supplies are limited, shortages, non-availability of certain drugs and supplies at the hospital	Cobalt					35
11		1				For drugs not available in the hospital pharmacy, or dugs for children over 5years of age.	7, 24	7,24							NA
13		2				We often have to send parents to commercial pharmacies in the community due to stock-outs of drugs and supplies. These include drugs on the essential medicine list such as antimalarials, antibiotics and basic supplies such as IV cannula, IV tubing, blood bags, etc	7 days a week, 24 hours a day	5 days a week, 8 hours a day	Due to stock-outs, patients sometimes have to go to commercial pharmacies in the community to buy essential medicines					Malaria	30
14		0				They are sent to buy medications not available in the hospital pharmacy.	7,24	7,24	In our setting, all medications are paid for.	unknown				TPHA-VDRL
15		1		local anesthesia (spinal)		when the drug are not available in hospital pharmacy	24 hours	12 hours	when it not stocked in the hospital phamancy	Tc 99m and cobalt				syphilis	40
16		3		Spinal procedures		If needed medications are not available	24	8	If needed medications is not available and patients over five years of age						10
17	2		nil			when drugs out of stock	24 hours	24 hours							40-50		12 hours
19	3	3		infiltration with local Aneasthesia		mainly for drugs that are not in the essential list and occasionally for drugs that are not at the institution.	7 days, 24 hours	7 days , 24 hours	fast track/ fee paying services			Erratic supply of feeds	Burns, bowel obstruction, GI disorders		weekly supply 20
20	2	3		Regional (spinal epidural,caudal			24	24	for those without an insurance cover	Linear accelerator			surgical patients with gut ressection,newborns with conditions that do not allow enteral feeding for a prolonged period		50	packed cell,cryoprecipitate	8
21	4	1				If the drug is not available in the hospital pharmacy	Everyday	Everyday					Gastroschisis patients
22	1	2				IF NOT AVAILABLE IN HOSPITAL	24/24 AND 7/7	7/7 AND 24/24	10% 0R 15% DEPENDING ON THE TYPE OF INSURANCE THE PATIENT PRESENT				GASTROSCHISIS		18

## Sheet: Q716 to 741
S2 Data: Qualitative (Free Text) Data of the Survey
Question	716	718	732	738	741
Record ID	If no, please specify shortages.	If yes, what are the top three most commonly reused supplies?	If you selected other, please specify.	If yes, please explain type of fl uctuation and frequency (daily,weekly, monthly, infrequently, never)	What is your system for removal of medical waste?
record_id	supplies_shortages	top_reused_supplies	heat_shortage_other	power_fluct_explain	waste_removal
1				Power surge- monthly due to international generator test	Risk waste is being incinerated and domestic waste disposed in a land fill
2	see below Regarding paediatric vaccines below- we are not a primary health care facility however we try to avoid 'missed opportunities' by providing missed EPI vaccinations to children attending OPD or inpatients	nebuliiser masks Pulse oximetry probes tympanic membrane temp covers(washed)			Into a "RED" bag , taken to a medical waste room, collected and taken to the central medical waste room. Collected from there by a private company
3					Incineration
4	shortages of drugs,intravenous fluids, medical and surgical sundries, working medical equipment,oxygen supply,	nasal prongs, face masks, nebulising kits,insulin syringes		power surges, infrequently occur once in a month to two months	incineration
5					INCINERATOR
6	The usual medical supplies required for the care of children are readily available - cannula, soluset, sterile packs, needles, etc but these need to be procured by the caregivers and paid for at the point of usage.
7	glucose strips, nappies, gloves			power drops but infrequently	manual removal from wards and sent to an incinerator
8		Et tube Suction tips
9	Shortage of consumables, medical equipment and medications.			weekly	The hospital uses incinerator to burn solid medical wast which is located far away from the hospital.
10	We get shortages in nearly all supplies. The supply is quarterly and once the fixed budget runs short, we have to wait for the next releases.				Three containers for infectious, non-infectious, and sharp wastes are collected. Use incineration.
11	Medicines and consumables.	Nasal prongs only		Daily	Burning pit
13	1. IV cannulae 2. IV tubing 3. IV fluids 4. Bag-valve mask for resuscitation 5. Oxygen cylinders 6. Emergency drugs (i.e., adrenaline) 7. Glucometer 8. Bed pads 9. Nasal prongs		Essential drugs including antibiotics and antimalarials		Waste is separated at the point of generation into medical waste, non-medical waste, organic waste and sharps. Cleaners collect waste wearing appropriate PPE (masks, gloves, aprons, boots, etc) It is carried in a wheelbarrrow or rolled in bins to a designated waste zone. Medical waste collected from this area every week and transported to an off-site incinerator.
14	The hospital experiences shortages in mostly all the supplies.			Power drops and monthly.	Medical wastes are collected in waste cans and sharp objects in security bags. From there, they then collected by a cleaner to the hospital incinerator of the neighbouring hospital( Yaounde Central Hospital) for destruction.
15	we have shortage in 1.Mechanical ventilators 2. monitors			Infrequently	Autoclave Chemical treatments Incinerators
16
17	canulae, nasogastric tubes, gloves
19					Waste generated is segregated and transported to the incinerator. medical waste incinerated and ashes transported to the landfill.
20				Monthly	segregated and removed when three quarter full
21	We have frequent stock outs of drugs and supplies
22

## Sheet: Q785 to 883
S2 Data: Qualitative (Free Text) Data of the Survey
Question	755	757	759	761	778	784	786	788	790	803	808	810	812	834	836	838	840	854	861	863	865	867	869	874	879	883
Record ID	What are the titles/roles of the infection preventionists?	If you selected "other," please specify.	If yes, what are the leader's credentials?	If you selected other, please specify.	This space may be used to comment on the IPC program (effectiveness or other clarifications)	What are the titles/roles of the HCAI preventionists?	If you selected "other," please specify.	If yes, what are the leader's credentials?	If you selected other, please specify.	If yes, which committee is responsible for AMS	If you selected "other," please specify.	If yes, what are the leader's credentials?	If you selected other, please specify.	If you selected "other," please specify	If yes, what are the leader's credentials?	If you selected other, please specify.	If yes, how frequently is recertification required?	If yes, how quickly can ARV be administered?	If you selected "other," please specify.	If yes, please list credentials of pediatric representative(s) on disaster response team	If yes, what are the leader's credentials?	If you selected other, please specify.	If yes, which Ministry or Ministries are responsible?	If yes, what were the last 3 disaster drills you ran? (please indicate dates if possible)	If you selected "other," please specify.	If you selected "other," please specify
record_id	preventionist_titles	ipc_staff_other	ipc_leader_creds	ipc_compensation_other	ipc_effectiveness	hcai_preventionist_titles	hcai_staff_other	hcai_leader_creds	hcai_compensation_other	ams_combined_with	ams_staff_other	ams_leader_creds	ams_compensation_other	quality_staff_other	quality_leader_creds	quality_comp_other	quality_certificate_freq	arv_administered	disaster_staff_other	disaster_team_ped_creds	disaster_leader_creds	disaster_compe_other	disaster_ministry_invol	last_3_drill	comm_methods_other	equip_maint_other
1			Registered Nurse Midwife					Registered Nurse			Infection Control and Quality Coordinator			Allied Professionals,Support Services, HR and PRO	Quality Coordinator-Registered Nurse		Yearly	Same day, within 72 hours	PRO and Allied Professionals			Focus on Risk and Quality	1	Fire Road Accident Bomb Threat	Through HODs, Line Managers amd Memo
2	IPC Coordinator		Professional Nurse PICU trained. No dedicated specialist		The IPC/HCAI/antimicrobial stewardship programmes are poorly integrated and should be addressed together Western Cape IPC Society supported PPE programme to be developed and launched There is occasional fitting of N95 masks we had one national DoH ebola PPE session a few years ago Our IPC programme does not have a dedicated specialist There are provincial short courses on infection control for st…	IPC Coordinator		IPC Coordinator- Nursing sister				Paediatric Infectious Disease Specialist		Public Relations Officer, CEO.medical mangers, security	Nursing Sister employed as the Quality Assurance Officer			within the hour of presentation	Engineering, Human Resources and Support servies, Blood Bank, Social services, Bed manager	All	CEO					hospital equipment. All taken care of by the Clinical Engineering section
3	Infection control officers: oversee and coordinate implementation of IPC program	Occupational health and safety coordinator	microbiologist physician									Physician, consultant urologist					BLS-2 years, EPALS-4 years, fire safety-annual	Immediately	kitchen	Paediatric emergency medicine consultant	Emergecy medicine physician		National disaster management unit	19th March 2018 26th July 2017 21st July 2016		Heaters, fridges, fans
4			INFECTION PREVENTION AND CONTROL FOCAL PERSON AND LINK NURSE		IPC on job training on use of PPE usually done at ward level.												annually	within 72hrs	police, public relations officer, national civil protection unit(ministry of local government)	matrons, sister in chargers	medical doctor		health and child care and local government	airport drill august 2010 (document uploaded)
5	Mostly physicians.		Professor/Consultant Epidemiologist		5 physicians from pediatrics are involved in infection control.													Within hours					Health and education
6		Community Medicine Physicians	Consultant Medical Microbiologist							The IPC/AMS committee								Immediately		Consultant Paediatric Infectious Disease (2), trauma specialists and other consultants in the relevant disciplines are co-opted as the need arises						sunctioning machines, trolleys, sterilisers, etc
7	public health doctor in child health nurse specialist for infection control(trained)		;ublic health doctor /specialist		most of the above kick in when there is an emergency or disaster like ebola news.							professor of microbiology			doctor ( consultant status)			within 24 hours					Ministry of Health
8			Pediatric infectious diseases doctor	No Compensation								Adult infectious disease doctor						<48hrs
9			microbiologist		Individual departments with in the hospital provide hand hygiene training for its staff. But it is not being done uniformly and consistently.													right after getting the test result					Ministry of Health		formal letter
10																		Within 4 hours					Ministry of Health		Through ward incharges or leaders
11	IPC Champions		SECHN		This programme has recently a new lead, also it has lost a bit of momentum and funding since the ebola outbreak.													Immediately					MOHS		Closed user group for oncall doctors and nurses on duty on the various wards
13			Nurse															Immediately					Ministry of Health, National Public Health Institute & Disaster Management Agency
14					There is a need for these programs and committees.													As soon as they notify.					Ministry of Public Health
15	Microbiologist Emergency medicine physician Community medicine		Pharmacists															Within one hour			emergency physician		Prime ministry office and ministry of Health
16
17												general paediatrician						immediately					health/office of the vice president
19	Senior Environmental Health Technologist - to co-ordinate IPC activities at the Hospital is free from infection. A nurse- To co-ordinate all infection prevention and control activities.	General workers( cleaners)	Head Clinical Care		IPC program is average at the Hospital					Combined IPC/ HCAI Commitee				Paramedics	Senior Medical Superintendent		Annually	Immediately the incidence happen	paramedics	Head Clinical Care	Head Clinical Care			22nd September, 2016,	local land phones	patient monitors, X-Ray machines
20	public health officers		paediatrician							infection prevention and control											surgeon		ministry of state for special programmes	Road traffic accident with mass casualty fire in the hospital building
21																		As soon as possible		Emergency Paediatrician	General surgeon		Health,OPC_ Disaster preparedness
22	IPC		DOCTOR							IPC							ONCE EVERY TWO YEARS	WITHIN ONE HOUR		DOCTOR	ADMINISTRATOR		MOH	EBOLA CORONAVIRUS

## Sheet: Q889 to 937
S2 Data: Qualitative (Free Text) Data of the Survey
Question	889	890	894	895	896	899	900	903	905	920	925	933	937
Record ID	To whom are notifiable diseases reported within your hospital? (e.g. Director of Clinical Services)	To whom are notifiable diseases reported outside your hospital? (e.g. Ministry of Health, others)	If yes, please provide examples.	If yes, to whom would this be reported within your hospital? (e.g. Director of Clinical Services)	If yes, to whom would this be reported outside your hospital? (e.g. Ministry of Health, others)	If yes, to whom would this be reported within your hospital? (e.g. Director of Clinical Services)	If yes, to whom would this be reported outside your hospital? (e.g. Ministry of Health, others)	If you selected "other," please specify.	If you selected "other," please specify.	If yes, please explain.	If you selected "other," please specify.	If you selected "other," please specify.	If yes, where?
record_id	report_within	report_outside	other_reports_eg	other_report_within	other_report_outside	syndrome_report_within	syndrome_report_outside	send_moh_info_other	risk_communication_other	turn_away_explain	money_from_other	how_drs_paid_other	disaster_funds_where
1	Internal-Quality Improvement Coordinator. External_Disease Control Program	District Health Management Team	Klebsiella Pneumonia	Nursing Manager and Quality Improvement Coordinator	Ministry of Health	Nursing Manager and Quality Coordinator	District Health Management Team- Ministry of Health					PPP Operator	Within the institution
2	The Infection Prevention Control nursing sister	Ultimately the national DoH	nosocomial ESBL infections, cre, aciniter bacter, pseudomonas, MRSA, clostridium difficile	IPC committee (include medical managers who would have to report to the hospital CEO)	CEO would escalate at his discretion	IPC process. One example where meningococcal septicaemia is recognised clinically but because of IMCI antibiotics at primary care, no organism is cultured- this would be notified. Also WHO case-definitions for pertussis do not necessarily trigger laboratory confirmation	IPC, Notification process	national roll-out of electronic disease notification in progress- not yet at our hospital
3	Infection control committee	Ministry of Health	Staph aureus blood strea infections, NEC, CLABSI, MDR organisms	Infection control		Infection control
4	clinical director	ministry of health	klebsiella outbreak.	clinical director	director epidermiology and disease control ministry of health
5	chairman of Infection Control Committee	Ministry of Health, Local Government, World Health Organisation	Outbreak of neonatal sepsis due to an identified organism	Chairman Infection Control Committee and Chairman Medical Advisory Committee		Chairman Infection Control Committee, Chairman Medical Advisory Committee		notification forms
6	Director of Clinical Services	State Ministry of Health	Outbreak of Klebsiella infection on the neonatal ward, outbreak of MRSA on a ward, etc	Director of Clinical Services	Ministry of Health	DCS	MOH						Internally generated revenue
7	Public Health Department	Ministry of Health	multi resistant staphylococcus infection on nicu	Director of medical affairs, public health specialist	Ministry of Health			direct or personal visit					Ministry of Health
8	Director of Clinical service	Minstry of Health
9	Disease surveillance office	Ministry of Health	out break of hospital acquired infection with in a unit	Medical director office		Medical director	Ministry of Health, public Health Institute
10	Directly to Ministry of Health Data Resource center through the Health Management Information System	Ministry of Health
11	Head of surveillance team	District Healh Medical Team and subsequently to the MOHS	viral Acute respiratory diseases	Head of sureillance team	As above								NGOs
13	Surveillance Focal Person	District Health Team, County Health Team, National Public Health Institute and Ministry of Health				Surveillance Focal Person	Ministry of Health, National Public Health Institute						NGO partners
14	To the hospital staff	District Medical Officer then the Ministry of Health	Intestinal worms, cutaneous fungal infections	To the hospital Staff	District Medical Officer then Ministry of Public Health	To the hospital Staff	District Medical Officer then Ministry of Public Health	Specific forms are filled.		The real problem is not that the patients are turned away. The hospital has a service of social assistance for the poor patients, but which helps only with the available hospital supplies and medications.		Government and the hospital
15	Community medicine department and Director general and director of hospital services	Minisrty of health health and district and regional coordinators	klebsiella outbreak in NICU	Community medicine department,Quality improvement committee and director of hospital services,	Ministry of health
16
17	District Health Director	Ministry of Health				Head Clinical Care	District Health Director						COORPERATING PARTNERS
19	Environmental Health Department	District Health Office and Provincial Health Office	Environment Health to provide.	Head Clinical Care , Nursing Services, and Environmental Health	District Health Office and Provincial Health Office	Head Clinical Care/ Environmental Health	District Health Office and Provincial Health Office				User fees / High cost Services		central government through MOH
20		ministry of health				hospital departemnt fo public health	ministry of health	physical delivery
21	Environmental health officer	District environmental health officer	Hospital acquired infections outbreak	Hospital director									Donors and government
22	IPC OFFICER	MOH
